# Supplementary material for: Impact of HPV Testing Based on the 2020 Update of the German Cervical Cancer Screening Program—Data from a Retrospective Monocentric Study
Source: Cancers (Basel). 2025 Jun 17;17(12):2024. doi: 10.3390/cancers17122024 (PMC12190846; doi:10.3390/cancers17122024)
Supplement: Supplementary file 1 [file cancers-17-02024-s001.zip]

Archive with 1 entries (1 files):
- cancers-3600669-supplementary.pdf
